# Supplementary material for: Detection of Di- and Tri-Locus kdr Mutations in Aedes aegypti and Aedes albopictus from Texas, USA, and the Implications for Insecticide Resistance
Source: Insects. 2025 May 23;16(6):551. doi: 10.3390/insects16060551 (PMC12192800; doi:10.3390/insects16060551)
Supplement: Supplementary file 1 [file insects-16-00551-s001.zip]

Archive with 1 entries (1 files):
- insects-3532188-supplementary.pdf
